# Supplementary material for: Nanofibrous Formulation of Cyclodextrin Stabilized Lipases for Efficient Pancreatin Replacement Therapies
Source: Pharmaceutics. 2021 Jun 27;13(7):972. doi: 10.3390/pharmaceutics13070972 (PMC8308945; doi:10.3390/pharmaceutics13070972)
Supplement: Supplementary file 1 [file pharmaceutics-13-00972-s001.zip]

Archive with 1 entries (1 files):
- pharmaceutics-1259255-supplementary.pdf
